# Supplementary material for: High-Performance Dual-Ion Battery Based on Silicon–Graphene Composite Anode and Expanded Graphite Cathode
Source: Molecules. 2023 May 23;28(11):4280. doi: 10.3390/molecules28114280 (PMC10254290; doi:10.3390/molecules28114280)
Supplement: Supplementary file 1 [file molecules-28-04280-s001.zip]

Archive with 1 entries (1 files):
- molecules-2387473-supplementary.pdf
